# Supplementary material for: Outcomes of hospitalizations with atrial fibrillation-flutter on a weekday versus weekend: an analysis from a 2014 nationwide inpatient sample
Source: PeerJ. 2019 Jan 17;7:e6211. doi: 10.7717/peerj.6211 (PMC6339775; doi:10.7717/peerj.6211)
Supplement: Supplemental Information 1 [file peerj-07-6211-s001.txt]

/*Code for weekend 2014*/

/* 1. Core file definition.*/
/* 2. define the subset dx1 42731 42732*/
/* 3. Demoographic table 1*/
/* 4. Univariate mortality cardioversion cost of hospitalization length of hospital stay Table 2*/
/* 5. Logistic regression */

/* 1. Core file definition.*/

data afib14;
set  'h:\n2014'; /* nis core file n2014*/
if dx1='42731' then FA=1; 
/* 2. define the subset dx1 42731 42732*/
if dx1='42732' then FA=1;
if FA=. then FA='0'; 
run;

/*naming primary diagnosis as atrial fibrillation, FA means fibrillation-atrial*/

/*3. demographics table*/

proc surveyfreq data=afib14;
weight DISCWT ;
	cluster HOSP_NIS ;
	strata NIS_STRATUM ;
	tables fa*( female race pay1 hosp_region hosp_locteach hosp_bedsize)*aweekend/nowt nofreq nostd;
	where aweekend=1;
	run;

proc surveyfreq data=afib14;
weight DISCWT ;
	cluster HOSP_NIS ;
	strata NIS_STRATUM ;
	tables  fa*( female race pay1 hosp_region hosp_locteach hosp_bedsize)*aweekend/nowt nofreq nostd;
	where aweekend=0;
	run;

	proc surveyfreq data=afib14;
weight DISCWT ;
	cluster HOSP_NIS ;
	strata NIS_STRATUM ;
	tables  fa*( female race pay1 hosp_region hosp_locteach hosp_bedsize)*aweekend/ chisq  nowt  nostd;
	run;

/*	for mean age  ttest*/


	proc ttest data=afib14;
	class aweekend;
	var age;
	where fa=1;
run;


/*cardioversion code*/

data afib14;
SET afib14;
array PR{15} PR1-PR15;
do i=1 to 15;
if PR{i}='9961' then cardv=1; 
if PR{i}='9962' then cardv=1; 
if PR{i}='9969' then cardv=1; 
if PR{i}='3734' then cardv=1; 
end;
if cardv=. then cardv='0';
drop i;
run;


/* 4. Univariate mortality, cardioversion, cost of hospitalization & length of hospital stay Table 2*/


proc surveyfreq data=afib14;
    weight DISCWT ;
	cluster HOSP_NIS ;
	strata NIS_STRATUM ;
tables fa*(cardv died)*aweekend/chisq;
run;

proc ttest data=afib14; 
class aweekend;
var los costofhosp;
where fa=1;
run;

/*subset the data for multivariate logistic regression analysis*/

data afib14lg;
set afib14;
where fa=1;
run;

/*chronic conditions logistic regression*/
	data afib14lg;
	set afib14lg;
	if nchronic ge 5 then chronic=1;
	if nchronic < 5 then chronic=0;
	run;


data afib14lg;
set afib14lg;
elixci=SUM( CM_AIDS, CM_ALCOHOL, CM_ANEMDEF, 
CM_ARTH, CM_BLDLOSS, CM_CHF, CM_CHRNLUNG, CM_COAG,
CM_DEPRESS, CM_DM, CM_DMCX, CM_DRUG, CM_HTN_C, CM_HYPOTHY,
CM_LIVER, CM_LYMPH, CM_LYTES, CM_METS, CM_NEURO, CM_OBESE, 
CM_PARA, CM_PERIVASC, CM_PSYCH, CM_PULMCIRC, 
CM_RENLFAIL, CM_TUMOR, CM_ULCER, CM_VALVE, CM_WGHTLOSS);
RUN; 
 
	proc surveylogistic data=afib14lg ;
    weight DISCWT ;
	cluster HOSP_NIS ;
	strata NIS_STRATUM ;
class chronic (param=ref ref='0')
died (param=ref ref='0')pay1 (param=ref ref='1') female (param=ref ref='0')
aweekend (param=ref ref='0') hosp_locteach  (param=ref ref='1')  race (param=ref ref='1')  ;
model died= chronic aweekend los pay1 female  race elixci  hosp_locteach;
run;
 


 
